# Supplementary material for: Lipoprotein Deprivation Reveals a Cholesterol-Dependent Therapeutic Vulnerability in Diffuse Glioma Metabolism
Source: Cancers (Basel). 2022 Aug 11;14(16):3873. doi: 10.3390/cancers14163873 (PMC9405833; doi:10.3390/cancers14163873)
Supplement: Supplementary file 1 [file cancers-14-03873-s001.zip]

Archive with 12 entries (12 files):
- cancers-1834600-supplementary.pdf
- Figure S1.tif
- Figure S2.tif
- Figure S3.tif
- Figure S4.tif
- Figure S5.tif
- Table S1.tif
- Table S2.tif
- Table S3.tif
- Table S4.tif
- Table S5.tif
- Table S6.tif
